# Supplementary material for: Determinants of Post-COVID-19 Conditions among SARS-CoV-2-Infected Patients in Saudi Arabia: A Web-Based Cross-Sectional Study
Source: Diseases. 2022 Aug 23;10(3):55. doi: 10.3390/diseases10030055 (PMC9497712; doi:10.3390/diseases10030055)
Supplement: Supplementary file 1 [file diseases-10-00055-s001.zip]

Archive with 1 entries (1 files):
- diseases-1860286-Supplementary.pdf
